# Supplementary material for: RegSNPs-intron: a computational framework for predicting pathogenic impact of intronic single nucleotide variants
Source: Genome Biol. 2019 Nov 28;20:254. doi: 10.1186/s13059-019-1847-4 (PMC6883696; doi:10.1186/s13059-019-1847-4)
Supplement: Supplementary file 2 — Additional file 2: Table S1. Complete list of model features and their individual predictive powers. [file 13059_2019_1847_MOESM2_ESM.xlsx]

## Sheet: features
		on_ss iSNV		off_ss iSNV
Feature	Description	Delta Median	P-value	Delta Median	P-value
Min disorder score	min disorder score of all AAs in nearest exon	0.0246591	2.27338e-08	0.0326313	0.000177349
Max disorder score	max disorder score of all AAs in nearest exon	0.156284	7.29637e-17	0.0589145	0.0170172
Mean disorder score	average disorder score of all AAs in nearest exon	0.185688	8.88517e-12	0.0827179	0.0220342
Mean disorder struct regsion	average disorder score of all AAs in structured region of nearest exon	0.00266382	0.976161	-0.0411693	0.299935
Mean disorder dis region	average disorder score of all AAs in disordered region of nearest exon	0.0867433	6.60396e-16	0.0232757	0.00763557
Switch num	number of switchs between structured and disordered regions	0	0.0020694	0	0.625536
Min disorder len	min disordered region length in nearest exon	0.0636375	8.7794e-11	0.0244647	0.068269
Max disorder len	max disordered region length in nearest exon	0.0644651	6.68736e-12	0.0621348	0.0600277
Mean disorder len	average disordered region length in nearest exon	0.106336	2.1764e-11	0.047219	0.0503848
Min struct len	min structured region length in nearest exon	-0.127009	0.000430775	-0.0436869	0.0126752
Max struct len	max structured region length in nearest exon	-0.0381834	0.00327068	-0.127866	0.00424671
Mean struct len	average structured region length in nearest exon	-0.0860611	0.000962196	-0.133954	0.00678734
Min secondary struct score	max probability of predicted structure of all AAs in nearest exon	0.0145349	0.546181	0.0705835	0.0175421
Max secondary struct score	min probability of predicted structure of all AAs in nearest exon	-0.0502175	0.106363	0.134717	0.137998
Mean secondary struct score	average probability of predicted structure of all AAs in nearest exon	-0.0248119	0.555529	0.202121	0.00221577
Min alpha	min probability of AAs in alpha-helix in nearest exon	0.0464219	0.00363154	0.0886239	0.000210893
Max alpha	max probability of AAs in alpha-helix in nearest exon	-0.00367145	0.837477	0.0117501	0.0239587
Mean alpha	average probability of AAs in alpha-helix in nearest exon	-0.0508114	0.217877	0.112131	0.00953867
Min beta	min probability of AAs in beta sheet in nearest exon	0.00562354	0.817711	-0.0144517	0.202687
Max beta	max probability of AAs in beta sheet in nearest exon	-0.256684	0.00160561	-0.677067	0.00458672
Mean beta	average probability of AAs in beta sheet in nearest exon	-0.0774941	0.0130326	-0.238589	0.00330371
Min coil	min probability of AAs in random coil in nearest exon	0.00366222	0.164182	-0.0221884	0.0753689
Max coil	max probability of AAs in random coil in nearest exon	-0.00617176	0.0134946	-0.0218499	0.00259017
Mean coil	average probability of AAs in random coil in nearest exon	0.0941295	0.617597	-0.0973828	0.0247102
Min ASA	min ASA of AAs in nearest exon	0.0541129	3.53541e-07	0.0566479	0.0154374
Max ASA	max ASA of AAs in nearest exon	0.113304	0.000430645	0.0379309	0.702043
Mean ASA	average ASA of AAs in nearest exon	0.215716	1.14631e-13	0.164635	0.0047216
PTM	normalized PTM sites per 100 AA in nearest exon	0	0.66185	0	0.00576146
PFAM	% of bases in the nearest exon overlap with PFAM	-0.849753	6.28178e-17	-0.698587	3.23146e-06
Acceptor strength	matching score of nearest acceptor site	0.187296	1.3984e-07	0.135778	0.00019575
Donor strength	matching score of nearest donor site	0.208839	0.0178707	0.171134	0.00667954
Acceptor strength change	score change of acceptor site	0.745679	4.08203e-145	NA	NA
Donor strength change	score change of donor site	1	1.49421e-213	NA	NA
Phylop 1bp	100-way Phylop score on SNV locus	-0.85404	0	-0.361948	7.35218e-41
Phylop 3bp	average Phylop score of +/- 3bp of SNV locus	-1	0	-0.289548	3.75616e-25
Phylop 7bp	average Phylop score of +/- 7bp of SNV locus	-1	1.51005e-284	-0.356125	9.39433e-28
X1004_8676391.pwm_logOR	log odds ratio of RBP binding score between alt and ref	0	2.03513e-05	0	0.138309
X1052_17318228.pwm_logOR	log odds ratio of RBP binding score between alt and ref	0	3.36107e-22	0	0.591719
X1053_17318228.pwm_logOR	log odds ratio of RBP binding score between alt and ref	-0.206438	1.31893e-20	0.00472854	0.499447
X1169_19561594.pwm_logOR	log odds ratio of RBP binding score between alt and ref	-0.23441	7.89339e-08	-0.13003	8.39013e-06
X1170_19561594.pwm_logOR	log odds ratio of RBP binding score between alt and ref	0	0.00274241	0	0.0184088
X1171_19561594.pwm_logOR	log odds ratio of RBP binding score between alt and ref	-0.149534	5.13517e-12	-0.0907119	0.0242685
X1172_19561594.pwm_logOR	log odds ratio of RBP binding score between alt and ref	0.0883474	6.6914e-06	0	0.377986
X1173_19561594.pwm_logOR	log odds ratio of RBP binding score between alt and ref	0	0.00225967	-0.286582	1.40383e-07
X1174_19561594.pwm_logOR	log odds ratio of RBP binding score between alt and ref	-0.155042	0.00594709	0	0.668143
X1175_19561594.pwm_logOR	log odds ratio of RBP binding score between alt and ref	0	0.899332	0	0.620466
X1177_19561594.pwm_logOR	log odds ratio of RBP binding score between alt and ref	0.0464489	0.0157268	0	0.979418
X1213_8021254.pwm_logOR	log odds ratio of RBP binding score between alt and ref	0.419523	1.47188e-19	-0.164994	0.000719304
X1215_16041388.pwm_logOR	log odds ratio of RBP binding score between alt and ref	-0.190973	1.61224e-06	0.100484	0.069592
X1216_19457263.pwm_logOR	log odds ratio of RBP binding score between alt and ref	-0.157185	2.27759e-09	0	0.364851
X1285_19304800.pwm_logOR	log odds ratio of RBP binding score between alt and ref	0.272403	5.71073e-14	-0.550067	1.43755e-10
X147_19457263.pwm_logOR	log odds ratio of RBP binding score between alt and ref	-0.0417207	1.26144e-11	0	0.571252
X149_16041388.pwm_logOR	log odds ratio of RBP binding score between alt and ref	0	0.545854	0	0.0183776
X221_12324455.pwm_logOR	log odds ratio of RBP binding score between alt and ref	0	6.84314e-06	0	0.00954166
X23_7510636.pwm_logOR	log odds ratio of RBP binding score between alt and ref	0.304273	1.25688e-18	-0.335826	1.73621e-06
X242_7543047.pwm_logOR	log odds ratio of RBP binding score between alt and ref	-0.238237	5.83657e-05	-0.143498	0.0249276
X243_7543047.pwm_logOR	log odds ratio of RBP binding score between alt and ref	0	0.434288	0	0.458477
X244_7543047.pwm_logOR	log odds ratio of RBP binding score between alt and ref	0.0755495	0.153929	-0.370791	2.72443e-07
X24_7908267.pwm_logOR	log odds ratio of RBP binding score between alt and ref	0	4.20524e-05	0	0.257794
X350_8846295.pwm_logOR	log odds ratio of RBP binding score between alt and ref	0.137109	1.58447e-06	-0.201701	0.0109165
X351_8846295.pwm_logOR	log odds ratio of RBP binding score between alt and ref	-0.0112741	0.00073304	0	0.77158
X352_8846295.pwm_logOR	log odds ratio of RBP binding score between alt and ref	0	0.00637726	-0.042368	0.00981899
X359_12507992.pwm_logOR	log odds ratio of RBP binding score between alt and ref	0	0.00408394	0	0.894818
X37_16537540.pwm_logOR	log odds ratio of RBP binding score between alt and ref	0	7.58933e-10	0	0.44753
X488_9001221.pwm_logOR	log odds ratio of RBP binding score between alt and ref	0.504369	2.8837e-17	0	3.34197e-05
X637_11098054.pwm_logOR	log odds ratio of RBP binding score between alt and ref	0	2.17111e-09	0	0.000122714
X661_1717938.pwm_logOR	log odds ratio of RBP binding score between alt and ref	0	0.0484093	0	0.72108
X662_1717938.pwm_logOR	log odds ratio of RBP binding score between alt and ref	0	0.00211765	0	0.781213
X663_1717938.pwm_logOR	log odds ratio of RBP binding score between alt and ref	0	0.00115569	0	0.880302
X669_20071745.pwm_logOR	log odds ratio of RBP binding score between alt and ref	0	0.000140227	0	0.883057
X680_9789075.pwm_logOR	log odds ratio of RBP binding score between alt and ref	0	0.0016644	0	0.671359
X682_10811881.pwm_logOR	log odds ratio of RBP binding score between alt and ref	0	0.890139	0	0.621913
X782_8497264.pwm_logOR	log odds ratio of RBP binding score between alt and ref	-0.104945	0.000110812	0	0.16037
X783_7972035.pwm_logOR	log odds ratio of RBP binding score between alt and ref	0	0.168077	0	0.325309
X784_7972035.pwm_logOR	log odds ratio of RBP binding score between alt and ref	0	0.0192933	0	0.544108
X790_10094314.pwm_logOR	log odds ratio of RBP binding score between alt and ref	-0.190846	1.36055e-10	0.135503	0.683948
X791_10094314.pwm_logOR	log odds ratio of RBP binding score between alt and ref	0	0.381057	-0.268008	1.10512e-06
X797_17548433.pwm_logOR	log odds ratio of RBP binding score between alt and ref	-0.12341	0.39866	-0.499866	2.51413e-10
X922_19282290.pwm_logOR	log odds ratio of RBP binding score between alt and ref	0	0.0437323	0	0.00848995
X946_10094314.pwm_logOR	log odds ratio of RBP binding score between alt and ref	0	0.0577502	-0.0711872	0.00171345
X947_10094314.pwm_logOR	log odds ratio of RBP binding score between alt and ref	0.137752	1.18882e-05	-0.136997	0.133887
X948_10094314.pwm_logOR	log odds ratio of RBP binding score between alt and ref	0.0729374	0.00104084	-0.247467	9.18228e-07
X949_10094314.pwm_logOR	log odds ratio of RBP binding score between alt and ref	-0.2548	5.40208e-21	-0.352098	2.52653e-07
X950_7908267.pwm_logOR	log odds ratio of RBP binding score between alt and ref	0	0.000781119	0	0.0204185
X951_12324455.pwm_logOR	log odds ratio of RBP binding score between alt and ref	0	0.296188	0	0.723209
X952_7543047.pwm_logOR	log odds ratio of RBP binding score between alt and ref	0	0.0783263	-0.196189	0.00243563
X953_7543047.pwm_logOR	log odds ratio of RBP binding score between alt and ref	0	0.593938	-0.34919	5.42941e-08
X954_10094314.pwm_logOR	log odds ratio of RBP binding score between alt and ref	-0.241583	2.42559e-09	-0.115399	0.13518
X969_20167602.pwm_logOR	log odds ratio of RBP binding score between alt and ref	0	0.0644234	0	0.174253
SRSF_1.pssm_logOR	log odds ratio of RBP binding score between alt and ref	0.00629923	0.953115	-0.176686	0.032447
SRSF_2.pssm_logOR	log odds ratio of RBP binding score between alt and ref	-0.0906419	3.62114e-07	-0.236684	0.844904
SRSF_5.pssm_logOR	log odds ratio of RBP binding score between alt and ref	-0.217926	2.77848e-16	-0.137945	0.0584423
SRSF_6.pssm_logOR	log odds ratio of RBP binding score between alt and ref	0.463404	6.71796e-35	-0.117382	0.0723664
M001_0.6.pwm_logOR	log odds ratio of RBP binding score between alt and ref	0	1.58666e-05	0	0.375333
M002_0.6.pwm_logOR	log odds ratio of RBP binding score between alt and ref	-0.122412	1.49804e-10	-0.0954458	0.0126945
M004_0.6.pwm_logOR	log odds ratio of RBP binding score between alt and ref	0.330576	2.62672e-13	-0.179685	0.0168176
M008_0.6.pwm_logOR	log odds ratio of RBP binding score between alt and ref	-0.163212	2.70009e-06	0.00459523	0.982193
M012_0.6.pwm_logOR	log odds ratio of RBP binding score between alt and ref	-0.066932	8.2339e-05	0	0.548635
M013_0.6.pwm_logOR	log odds ratio of RBP binding score between alt and ref	0.392984	2.61595e-11	-0.504696	6.24476e-12
M016_0.6.pwm_logOR	log odds ratio of RBP binding score between alt and ref	0	0.155011	-0.0742384	0.545009
M017_0.6.pwm_logOR	log odds ratio of RBP binding score between alt and ref	0.11201	3.42073e-14	0	0.942951
M019_0.6.pwm_logOR	log odds ratio of RBP binding score between alt and ref	-0.140592	6.79674e-06	-0.139892	0.00138805
M020_0.6.pwm_logOR	log odds ratio of RBP binding score between alt and ref	0	0.232213	0	0.814964
M021_0.6.pwm_logOR	log odds ratio of RBP binding score between alt and ref	-0.098454	0.00575143	0	0.418647
M022_0.6.pwm_logOR	log odds ratio of RBP binding score between alt and ref	0.235885	1.94191e-20	-0.249028	3.78946e-08
M023_0.6.pwm_logOR	log odds ratio of RBP binding score between alt and ref	0.264262	5.59756e-20	-0.215321	5.63481e-08
M024_0.6.pwm_logOR	log odds ratio of RBP binding score between alt and ref	0.15659	1.24142e-19	-0.153358	9.63275e-07
M025_0.6.pwm_logOR	log odds ratio of RBP binding score between alt and ref	0	0.697004	0	0.869909
M026_0.6.pwm_logOR	log odds ratio of RBP binding score between alt and ref	-0.300221	7.38924e-23	0.1401	0.357283
M027_0.6.pwm_logOR	log odds ratio of RBP binding score between alt and ref	-0.26768	2.49515e-05	0.271978	0.241764
M031_0.6.pwm_logOR	log odds ratio of RBP binding score between alt and ref	0.136843	2.71505e-09	-0.067987	0.0509538
M032_0.6.pwm_logOR	log odds ratio of RBP binding score between alt and ref	-0.186881	9.66825e-08	0.17893	0.147248
M033_0.6.pwm_logOR	log odds ratio of RBP binding score between alt and ref	-0.134887	5.6112e-16	-0.00646538	0.064228
M035_0.6.pwm_logOR	log odds ratio of RBP binding score between alt and ref	-0.123014	1.76469e-06	-0.180364	0.00400494
M036_0.6.pwm_logOR	log odds ratio of RBP binding score between alt and ref	-0.133495	7.84697e-12	0.0572166	0.33285
M037_0.6.pwm_logOR	log odds ratio of RBP binding score between alt and ref	0	0.529795	0	0.7484
M040_0.6.pwm_logOR	log odds ratio of RBP binding score between alt and ref	0.131717	3.40606e-11	-0.547174	2.31022e-22
M042_0.6.pwm_logOR	log odds ratio of RBP binding score between alt and ref	-0.0190585	3.14874e-05	0	0.472737
M043_0.6.pwm_logOR	log odds ratio of RBP binding score between alt and ref	0.117886	0.0260891	0.0664495	0.22139
M044_0.6.pwm_logOR	log odds ratio of RBP binding score between alt and ref	0.123195	0.0255669	0	0.605362
M045_0.6.pwm_logOR	log odds ratio of RBP binding score between alt and ref	0	0.0219649	-0.112874	4.96864e-07
M046_0.6.pwm_logOR	log odds ratio of RBP binding score between alt and ref	0.126946	0.198785	0.0230341	0.0448456
M047_0.6.pwm_logOR	log odds ratio of RBP binding score between alt and ref	0	0.833025	-0.329671	9.94846e-12
M048_0.6.pwm_logOR	log odds ratio of RBP binding score between alt and ref	0.116858	0.00548112	0.0338899	0.996334
M049_0.6.pwm_logOR	log odds ratio of RBP binding score between alt and ref	0.320921	7.33442e-10	-0.0810329	0.00470418
M050_0.6.pwm_logOR	log odds ratio of RBP binding score between alt and ref	0.221195	8.61526e-06	0	0.340747
M051_0.6.pwm_logOR	log odds ratio of RBP binding score between alt and ref	-0.149617	1.21089e-09	-0.0564759	0.227019
M052_0.6.pwm_logOR	log odds ratio of RBP binding score between alt and ref	-0.102649	1.85928e-06	-0.00525738	0.589686
M053_0.6.pwm_logOR	log odds ratio of RBP binding score between alt and ref	0.205601	8.5232e-06	-0.223375	5.40596e-07
M054_0.6.pwm_logOR	log odds ratio of RBP binding score between alt and ref	0.280148	2.92012e-07	0	0.886464
M055_0.6.pwm_logOR	log odds ratio of RBP binding score between alt and ref	-0.211865	2.71811e-11	-0.194045	8.72941e-05
M056_0.6.pwm_logOR	log odds ratio of RBP binding score between alt and ref	-0.155917	1.34428e-12	0.0192552	0.945988
M060_0.6.pwm_logOR	log odds ratio of RBP binding score between alt and ref	-0.149442	9.23943e-15	0	0.520878
M061_0.6.pwm_logOR	log odds ratio of RBP binding score between alt and ref	0.0537449	0.000113439	0	0.0860519
M062_0.6.pwm_logOR	log odds ratio of RBP binding score between alt and ref	-0.137879	4.10559e-06	-0.126073	0.146935
M065_0.6.pwm_logOR	log odds ratio of RBP binding score between alt and ref	-0.0559607	0.000212292	-0.0709131	0.179576
M068_0.6.pwm_logOR	log odds ratio of RBP binding score between alt and ref	-0.152994	5.25854e-11	-0.0891502	0.0472618
M069_0.6.pwm_logOR	log odds ratio of RBP binding score between alt and ref	-0.00827016	0.682406	-0.127956	0.33664
M070_0.6.pwm_logOR	log odds ratio of RBP binding score between alt and ref	0	0.0194672	-0.209797	6.36582e-09
M071_0.6.pwm_logOR	log odds ratio of RBP binding score between alt and ref	0	5.85722e-05	-0.036221	0.172468
M072_0.6.pwm_logOR	log odds ratio of RBP binding score between alt and ref	-0.201239	1.59705e-05	-0.355087	9.07409e-05
M073_0.6.pwm_logOR	log odds ratio of RBP binding score between alt and ref	-0.099114	2.24896e-05	0	0.782406
M074_0.6.pwm_logOR	log odds ratio of RBP binding score between alt and ref	0.13645	3.94355e-11	0	0.766932
M075_0.6.pwm_logOR	log odds ratio of RBP binding score between alt and ref	0	0.0953173	0	0.237221
M077_0.6.pwm_logOR	log odds ratio of RBP binding score between alt and ref	0.0373028	0.512008	0.0995268	0.330358
M078_0.6.pwm_logOR	log odds ratio of RBP binding score between alt and ref	0.0517458	0.62849	0.0694468	0.399621
M079_0.6.pwm_logOR	log odds ratio of RBP binding score between alt and ref	0.188218	0.00103758	-0.161725	0.00288275
M081_0.6.pwm_logOR	log odds ratio of RBP binding score between alt and ref	-0.11211	6.8269e-10	0.00661655	0.601981
M082_0.6.pwm_logOR	log odds ratio of RBP binding score between alt and ref	-0.0833201	0.000109915	0.0224471	0.487721
M083_0.6.pwm_logOR	log odds ratio of RBP binding score between alt and ref	0.134503	0.00234837	-0.139522	0.0011215
M085_0.6.pwm_logOR	log odds ratio of RBP binding score between alt and ref	0	0.0688301	-0.0324804	0.405551
M086_0.6.pwm_logOR	log odds ratio of RBP binding score between alt and ref	0.0513744	0.113958	-0.187646	0.000768962
M087_0.6.pwm_logOR	log odds ratio of RBP binding score between alt and ref	0.0310096	0.0574337	-0.0932192	0.00133743
M088_0.6.pwm_logOR	log odds ratio of RBP binding score between alt and ref	-0.144716	2.31549e-08	-0.118755	0.00108803
M089_0.6.pwm_logOR	log odds ratio of RBP binding score between alt and ref	-0.0577488	4.16589e-07	0	0.701252
M097_0.6.pwm_logOR	log odds ratio of RBP binding score between alt and ref	0	0.0214311	-0.13766	4.40546e-07
M098_0.6.pwm_logOR	log odds ratio of RBP binding score between alt and ref	0	0.00579136	-0.17232	7.91955e-08
M099_0.6.pwm_logOR	log odds ratio of RBP binding score between alt and ref	0.0975451	2.45776e-11	-0.143205	3.11774e-05
M100_0.6.pwm_logOR	log odds ratio of RBP binding score between alt and ref	0.081065	2.15329e-06	-0.14228	3.99697e-05
M101_0.6.pwm_logOR	log odds ratio of RBP binding score between alt and ref	0.0112715	2.93416e-13	-0.0114393	1.56242e-05
M102_0.6.pwm_logOR	log odds ratio of RBP binding score between alt and ref	-0.108554	0.00131868	0.0202442	0.44047
M103_0.6.pwm_logOR	log odds ratio of RBP binding score between alt and ref	-0.0175685	0.264501	0.0118916	0.2001
M104_0.6.pwm_logOR	log odds ratio of RBP binding score between alt and ref	0.0803139	0.132217	-0.00139915	0.0463403
M105_0.6.pwm_logOR	log odds ratio of RBP binding score between alt and ref	0.0122601	0.249076	-0.00307347	0.0357168
M106_0.6.pwm_logOR	log odds ratio of RBP binding score between alt and ref	-0.118997	5.67074e-05	-0.157174	6.71012e-06
M108_0.6.pwm_logOR	log odds ratio of RBP binding score between alt and ref	0.139861	9.16361e-14	-0.125397	0.0380094
M109_0.6.pwm_logOR	log odds ratio of RBP binding score between alt and ref	0.303847	0.000157828	0	0.172094
M111_0.6.pwm_logOR	log odds ratio of RBP binding score between alt and ref	-0.134307	2.42953e-15	0.00234357	0.695809
M112_0.6.pwm_logOR	log odds ratio of RBP binding score between alt and ref	0.146792	4.01495e-14	-0.0588015	0.0978555
M113_0.6.pwm_logOR	log odds ratio of RBP binding score between alt and ref	0.103303	0.00323587	0	0.362518
M117_0.6.pwm_logOR	log odds ratio of RBP binding score between alt and ref	0.233924	5.391e-05	-0.158924	0.00538423
M118_0.6.pwm_logOR	log odds ratio of RBP binding score between alt and ref	0.09147	3.32606e-09	0	0.596448
M120_0.6.pwm_logOR	log odds ratio of RBP binding score between alt and ref	0.153134	1.10234e-09	-0.069101	0.00292183
M121_0.6.pwm_logOR	log odds ratio of RBP binding score between alt and ref	-0.1211	0.0014434	0	0.652422
M122_0.6.pwm_logOR	log odds ratio of RBP binding score between alt and ref	0.0712164	2.26912e-05	-0.395068	2.04027e-10
M124_0.6.pwm_logOR	log odds ratio of RBP binding score between alt and ref	0.119315	1.18567e-25	-0.0715898	0.241357
M126_0.6.pwm_logOR	log odds ratio of RBP binding score between alt and ref	0.113891	0.00515406	-0.125092	0.00730928
M127_0.6.pwm_logOR	log odds ratio of RBP binding score between alt and ref	0.0318677	7.76879e-09	0.119425	0.531179
M134_0.6.pwm_logOR	log odds ratio of RBP binding score between alt and ref	-0.214949	1.60775e-08	0.00336757	0.668018
M136_0.6.pwm_logOR	log odds ratio of RBP binding score between alt and ref	-0.0534818	0.0870825	-0.0743137	0.0203508
M138_0.6.pwm_logOR	log odds ratio of RBP binding score between alt and ref	0.160966	1.56435e-20	-0.0598669	0.705117
M140_0.6.pwm_logOR	log odds ratio of RBP binding score between alt and ref	0	0.796635	-0.249075	0.0163132
M141_0.6.pwm_logOR	log odds ratio of RBP binding score between alt and ref	0.136128	0.437116	-0.101949	0.013435
M142_0.6.pwm_logOR	log odds ratio of RBP binding score between alt and ref	0.15854	4.19703e-17	0	0.996438
M143_0.6.pwm_logOR	log odds ratio of RBP binding score between alt and ref	-0.155892	1.42608e-20	-0.0709942	0.00386414
M144_0.6.pwm_logOR	log odds ratio of RBP binding score between alt and ref	-0.178	2.85262e-16	0	0.617562
M145_0.6.pwm_logOR	log odds ratio of RBP binding score between alt and ref	0.0147862	0.123149	-0.196028	0.00888348
M146_0.6.pwm_logOR	log odds ratio of RBP binding score between alt and ref	-0.123447	4.32786e-06	-0.119215	0.14288
M147_0.6.pwm_logOR	log odds ratio of RBP binding score between alt and ref	-0.00810693	0.00785457	-0.0187737	0.148959
M148_0.6.pwm_logOR	log odds ratio of RBP binding score between alt and ref	-0.122925	3.06357e-18	-0.0277752	0.00240679
M149_0.6.pwm_logOR	log odds ratio of RBP binding score between alt and ref	0	0.676153	0	0.35304
M150_0.6.pwm_logOR	log odds ratio of RBP binding score between alt and ref	0	0.129303	0	0.657828
M151_0.6.pwm_logOR	log odds ratio of RBP binding score between alt and ref	0.247391	7.42928e-05	-0.0498129	0.0398821
M152_0.6.pwm_logOR	log odds ratio of RBP binding score between alt and ref	-0.178064	7.10364e-12	0.0197815	0.0567803
M153_0.6.pwm_logOR	log odds ratio of RBP binding score between alt and ref	0.00775459	0.37104	-0.0906105	0.0194061
M154_0.6.pwm_logOR	log odds ratio of RBP binding score between alt and ref	0.0837072	0.26699	-0.16373	0.000186425
M155_0.6.pwm_logOR	log odds ratio of RBP binding score between alt and ref	0.375331	1.42239e-16	-0.252355	0.00186001
M156_0.6.pwm_logOR	log odds ratio of RBP binding score between alt and ref	0	0.950195	0	0.947188
M157_0.6.pwm_logOR	log odds ratio of RBP binding score between alt and ref	0.333818	6.49049e-13	-0.101234	0.0132469
M158_0.6.pwm_logOR	log odds ratio of RBP binding score between alt and ref	0	0.668067	0	0.870582
M159_0.6.pwm_logOR	log odds ratio of RBP binding score between alt and ref	0.131435	2.77842e-14	0	0.945929
M160_0.6.pwm_logOR	log odds ratio of RBP binding score between alt and ref	0	4.31607e-10	0	0.111437
M161_0.6.pwm_logOR	log odds ratio of RBP binding score between alt and ref	-0.177305	1.88203e-12	-0.173028	0.00494979
M162_0.6.pwm_logOR	log odds ratio of RBP binding score between alt and ref	-0.112101	0.00111104	-0.161548	0.000199989
M163_0.6.pwm_logOR	log odds ratio of RBP binding score between alt and ref	-0.357994	7.22633e-08	0.255521	0.23598
M164_0.6.pwm_logOR	log odds ratio of RBP binding score between alt and ref	0	3.74475e-06	0	0.0919349
M167_0.6.pwm_logOR	log odds ratio of RBP binding score between alt and ref	0.220926	1.6213e-11	-0.407458	7.94912e-19
M168_0.6.pwm_logOR	log odds ratio of RBP binding score between alt and ref	0.109697	0.525282	-0.189353	0.000716046
M169_0.6.pwm_logOR	log odds ratio of RBP binding score between alt and ref	-0.0813656	0.0124227	0.104961	0.391876
M170_0.6.pwm_logOR	log odds ratio of RBP binding score between alt and ref	0.18648	1.77668e-16	-0.124293	0.144688
M175_0.6.pwm_logOR	log odds ratio of RBP binding score between alt and ref	0.168299	1.32066e-13	-0.0881927	0.117574
M176_0.6.pwm_logOR	log odds ratio of RBP binding score between alt and ref	-0.283273	3.3214e-12	-0.0414389	0.681589
M177_0.6.pwm_logOR	log odds ratio of RBP binding score between alt and ref	-0.152718	3.09565e-08	0.0625536	0.0207701
M178_0.6.pwm_logOR	log odds ratio of RBP binding score between alt and ref	0.145694	1.29547e-08	-0.0535554	0.0102002
M188_0.6.pwm_logOR	log odds ratio of RBP binding score between alt and ref	-0.0714443	5.73293e-05	0.00425303	0.698282
M195_0.6.pwm_logOR	log odds ratio of RBP binding score between alt and ref	-0.0532975	3.92266e-12	-0.0314313	0.0110839
M201_0.6.pwm_logOR	log odds ratio of RBP binding score between alt and ref	0	0.783995	0	0.0781116
M205_0.6.pwm_logOR	log odds ratio of RBP binding score between alt and ref	-0.0691853	6.82837e-08	-0.152554	0.00118017
M207_0.6.pwm_logOR	log odds ratio of RBP binding score between alt and ref	-0.210747	5.77012e-08	0.0319841	0.337276
M209_0.6.pwm_logOR	log odds ratio of RBP binding score between alt and ref	-0.126823	0.000964904	-0.0475519	0.834949
M210_0.6.pwm_logOR	log odds ratio of RBP binding score between alt and ref	0.121908	2.49945e-10	-0.335419	5.99936e-09
M211_0.6.pwm_logOR	log odds ratio of RBP binding score between alt and ref	-0.0657771	0.0169973	-0.00404678	0.853749
M227_0.6.pwm_logOR	log odds ratio of RBP binding score between alt and ref	0.142732	0.359217	0.188619	0.0327407
M228_0.6.pwm_logOR	log odds ratio of RBP binding score between alt and ref	0.175411	0.700471	0.158512	0.0396666
M229_0.6.pwm_logOR	log odds ratio of RBP binding score between alt and ref	0.485396	9.35872e-36	-0.104868	0.283959
M231_0.6.pwm_logOR	log odds ratio of RBP binding score between alt and ref	0.137417	1.94235e-15	0	0.904215
M232_0.6.pwm_logOR	log odds ratio of RBP binding score between alt and ref	0.230132	1.94105e-13	-0.0760951	0.0588109
M233_0.6.pwm_logOR	log odds ratio of RBP binding score between alt and ref	-0.175342	9.25173e-14	-0.0184157	0.159047
M234_0.6.pwm_logOR	log odds ratio of RBP binding score between alt and ref	-0.130783	9.27611e-12	0	0.829088
M235_0.6.pwm_logOR	log odds ratio of RBP binding score between alt and ref	-0.172393	4.17212e-13	0	0.762342
M236_0.6.pwm_logOR	log odds ratio of RBP binding score between alt and ref	-0.0889949	2.89288e-06	0	0.525771
M237_0.6.pwm_logOR	log odds ratio of RBP binding score between alt and ref	0.175468	1.4896e-06	0	0.720641
M238_0.6.pwm_logOR	log odds ratio of RBP binding score between alt and ref	0.332144	2.83367e-09	-0.285736	0.000508088
M240_0.6.pwm_logOR	log odds ratio of RBP binding score between alt and ref	0.203845	6.20255e-09	-0.144104	0.0261058
M242_0.6.pwm_logOR	log odds ratio of RBP binding score between alt and ref	-0.170714	1.78504e-14	0	0.477668
M243_0.6.pwm_logOR	log odds ratio of RBP binding score between alt and ref	0	0.00348932	0	0.836121
M244_0.6.pwm_logOR	log odds ratio of RBP binding score between alt and ref	0.0888456	4.46209e-14	-0.0430155	0.0859379
X1004_8676391.pwm_prob	posterior probability of RBP binding change	0	0.000133887	0	0.51593
X1052_17318228.pwm_prob	posterior probability of RBP binding change	0	1.15204e-05	0	0.863371
X1053_17318228.pwm_prob	posterior probability of RBP binding change	0.0360764	6.77103e-18	0.00787629	0.119094
X1169_19561594.pwm_prob	posterior probability of RBP binding change	-0.253946	1.01534e-14	-0.00437782	0.476634
X1170_19561594.pwm_prob	posterior probability of RBP binding change	0.153114	2.47856e-18	-0.00877008	0.900201
X1171_19561594.pwm_prob	posterior probability of RBP binding change	-0.0887666	0.0004836	-0.411819	6.83933e-07
X1172_19561594.pwm_prob	posterior probability of RBP binding change	-0.016572	0.0269682	-0.0277266	0.633053
X1173_19561594.pwm_prob	posterior probability of RBP binding change	-0.271561	7.34142e-74	-0.0254161	0.597625
X1174_19561594.pwm_prob	posterior probability of RBP binding change	-0.247159	0.618677	-0.106783	0.489616
X1175_19561594.pwm_prob	posterior probability of RBP binding change	0.174201	0.0329518	0.0217667	0.626517
X1177_19561594.pwm_prob	posterior probability of RBP binding change	-0.288041	1.32349e-26	-0.109425	0.247595
X1213_8021254.pwm_prob	posterior probability of RBP binding change	-0.60385	3.68568e-69	-0.250024	3.08487e-06
X1215_16041388.pwm_prob	posterior probability of RBP binding change	0.133727	0.214897	-0.268191	0.000203309
X1216_19457263.pwm_prob	posterior probability of RBP binding change	-0.121871	0.0147595	-0.0858203	0.499823
X1285_19304800.pwm_prob	posterior probability of RBP binding change	-0.0353728	1.02214e-113	-0.0594143	1.72845e-24
X147_19457263.pwm_prob	posterior probability of RBP binding change	-0.0921674	0.0243015	-0.241832	0.0697419
X149_16041388.pwm_prob	posterior probability of RBP binding change	0	0.000215556	0	0.900323
X221_12324455.pwm_prob	posterior probability of RBP binding change	-0.0161305	1.93701e-111	-0.00203094	0.000669666
X23_7510636.pwm_prob	posterior probability of RBP binding change	-0.15229	4.91949e-137	-0.0835151	1.12156e-18
X242_7543047.pwm_prob	posterior probability of RBP binding change	-0.364658	7.75239e-143	-0.177339	4.35664e-07
X243_7543047.pwm_prob	posterior probability of RBP binding change	0.047083	0.184291	-0.0112211	0.350971
X244_7543047.pwm_prob	posterior probability of RBP binding change	-0.0440728	7.03068e-10	-0.0740135	0.000226566
X24_7908267.pwm_prob	posterior probability of RBP binding change	0	7.8953e-61	0	0.146712
X350_8846295.pwm_prob	posterior probability of RBP binding change	-0.4185	1.6502e-39	-0.500294	3.80509e-11
X351_8846295.pwm_prob	posterior probability of RBP binding change	-0.447521	4.3792e-73	-0.231032	5.20185e-05
X352_8846295.pwm_prob	posterior probability of RBP binding change	-0.930655	1.1552e-180	-0.558242	5.46355e-21
X359_12507992.pwm_prob	posterior probability of RBP binding change	-0.000861439	0.00957012	0.00157254	0.0295396
X37_16537540.pwm_prob	posterior probability of RBP binding change	0	1.1348e-08	0	0.278941
X488_9001221.pwm_prob	posterior probability of RBP binding change	-0.122085	2.88925e-179	-0.129732	1.24014e-21
X637_11098054.pwm_prob	posterior probability of RBP binding change	-0.0211115	1.45287e-48	-0.0200007	1.49697e-07
X661_1717938.pwm_prob	posterior probability of RBP binding change	0.0580206	2.1338e-17	0.078146	1.01338e-06
X662_1717938.pwm_prob	posterior probability of RBP binding change	0.110852	9.45486e-18	0.0696691	6.76169e-05
X663_1717938.pwm_prob	posterior probability of RBP binding change	0	0.00678769	0.0845597	0.000252016
X669_20071745.pwm_prob	posterior probability of RBP binding change	0.404602	2.01784e-104	0.271341	1.40588e-06
X680_9789075.pwm_prob	posterior probability of RBP binding change	-0.00873843	9.98676e-68	-0.000966921	0.261678
X682_10811881.pwm_prob	posterior probability of RBP binding change	0.0923724	4.67127e-17	-0.0100797	0.812056
X782_8497264.pwm_prob	posterior probability of RBP binding change	0.0152364	6.40638e-41	0.00280111	0.00486314
X783_7972035.pwm_prob	posterior probability of RBP binding change	0.00204298	6.29775e-23	0	0.00458244
X784_7972035.pwm_prob	posterior probability of RBP binding change	0.100192	5.04949e-30	0.0417597	0.0017132
X790_10094314.pwm_prob	posterior probability of RBP binding change	-0.00530437	1.89086e-38	0.00262554	0.192747
X791_10094314.pwm_prob	posterior probability of RBP binding change	0.00417263	0.000107412	-0.000664823	0.282014
X797_17548433.pwm_prob	posterior probability of RBP binding change	-0.8055	1.37719e-76	-0.743929	1.48928e-17
X922_19282290.pwm_prob	posterior probability of RBP binding change	0.806792	1.91428e-34	0.861324	0.105344
X946_10094314.pwm_prob	posterior probability of RBP binding change	0.0137541	5.91293e-10	0.00361486	0.34616
X947_10094314.pwm_prob	posterior probability of RBP binding change	-0.14086	1.63447e-43	-0.0578234	0.000573494
X948_10094314.pwm_prob	posterior probability of RBP binding change	-0.0299071	7.22649e-75	-0.00977941	0.000106816
X949_10094314.pwm_prob	posterior probability of RBP binding change	-0.857139	3.68517e-177	-0.443466	5.55874e-09
X950_7908267.pwm_prob	posterior probability of RBP binding change	-0.584628	1.04875e-53	-0.106881	0.036905
X951_12324455.pwm_prob	posterior probability of RBP binding change	-6.44837e-05	0.0686078	0.00120396	0.129287
X952_7543047.pwm_prob	posterior probability of RBP binding change	-0.02221	2.66656e-80	-0.00665753	0.0122388
X953_7543047.pwm_prob	posterior probability of RBP binding change	-0.442094	8.98703e-152	-0.15563	5.7487e-08
X954_10094314.pwm_prob	posterior probability of RBP binding change	-0.0684808	1.30042e-103	-0.015059	0.012652
X969_20167602.pwm_prob	posterior probability of RBP binding change	0.314791	9.43786e-21	0.0591739	0.152693
SRSF_1.pssm_prob	posterior probability of RBP binding change	-0.055815	4.74746e-06	0.119691	0.253796
SRSF_2.pssm_prob	posterior probability of RBP binding change	-0.170069	5.06951e-16	-0.146858	0.000502662
SRSF_5.pssm_prob	posterior probability of RBP binding change	-0.0816807	0.00320561	0.136245	0.0522183
SRSF_6.pssm_prob	posterior probability of RBP binding change	-0.0287883	0.926715	0.0181361	0.339739
M001_0.6.pwm_prob	posterior probability of RBP binding change	0	4.68635e-19	0	0.00024876
M002_0.6.pwm_prob	posterior probability of RBP binding change	0	0.808896	0	0.469338
M004_0.6.pwm_prob	posterior probability of RBP binding change	-0.0254708	3.04644e-07	-0.000215824	0.980014
M008_0.6.pwm_prob	posterior probability of RBP binding change	0	0.000285358	0	0.460572
M012_0.6.pwm_prob	posterior probability of RBP binding change	0	1.27737e-72	0	5.41721e-07
M013_0.6.pwm_prob	posterior probability of RBP binding change	-0.0891823	3.42613e-148	-0.0337158	1.92318e-20
M016_0.6.pwm_prob	posterior probability of RBP binding change	0	1.71616e-21	0	0.000420282
M017_0.6.pwm_prob	posterior probability of RBP binding change	0	0.794237	0	0.329295
M019_0.6.pwm_prob	posterior probability of RBP binding change	0	1.15943e-54	0	0.0243513
M020_0.6.pwm_prob	posterior probability of RBP binding change	0	1.03661e-22	0	0.00155274
M021_0.6.pwm_prob	posterior probability of RBP binding change	0	3.02922e-33	0	0.00526327
M022_0.6.pwm_prob	posterior probability of RBP binding change	0	5.32948e-18	0	5.8639e-08
M023_0.6.pwm_prob	posterior probability of RBP binding change	0	4.0236e-56	0	2.1342e-16
M024_0.6.pwm_prob	posterior probability of RBP binding change	0	2.38043e-22	0	2.68815e-08
M025_0.6.pwm_prob	posterior probability of RBP binding change	0	1.60244e-38	0	0.000463069
M026_0.6.pwm_prob	posterior probability of RBP binding change	0.0121377	3.70328e-56	0.00879004	2.62972e-05
M027_0.6.pwm_prob	posterior probability of RBP binding change	0	0.16814	0	0.0221041
M031_0.6.pwm_prob	posterior probability of RBP binding change	0	1.26519e-27	0	0.00314524
M032_0.6.pwm_prob	posterior probability of RBP binding change	0	6.64163e-06	0	0.592007
M033_0.6.pwm_prob	posterior probability of RBP binding change	0	4.66457e-18	0	0.414799
M035_0.6.pwm_prob	posterior probability of RBP binding change	-0.0243186	6.55175e-130	-0.00959526	8.71414e-10
M036_0.6.pwm_prob	posterior probability of RBP binding change	0	1.79395e-39	0	7.74563e-06
M037_0.6.pwm_prob	posterior probability of RBP binding change	0	4.33087e-36	0	0.00110775
M040_0.6.pwm_prob	posterior probability of RBP binding change	-0.0723441	2.61283e-174	-0.0470178	1.30324e-21
M042_0.6.pwm_prob	posterior probability of RBP binding change	0	4.35046e-09	0	0.359217
M043_0.6.pwm_prob	posterior probability of RBP binding change	0.0327161	6.00956e-140	0.00510477	5.20774e-07
M044_0.6.pwm_prob	posterior probability of RBP binding change	0	1.68992e-20	0	0.236427
M045_0.6.pwm_prob	posterior probability of RBP binding change	0	3.36007e-08	0	0.49047
M046_0.6.pwm_prob	posterior probability of RBP binding change	0	0.0789485	0	0.684894
M047_0.6.pwm_prob	posterior probability of RBP binding change	-0.00267946	4.02248e-78	0	2.31661e-07
M048_0.6.pwm_prob	posterior probability of RBP binding change	-0.156741	6.42765e-109	-0.0773426	1.68125e-08
M049_0.6.pwm_prob	posterior probability of RBP binding change	0	4.10247e-39	0	0.0410886
M050_0.6.pwm_prob	posterior probability of RBP binding change	0	1.31162e-06	0	0.347288
M051_0.6.pwm_prob	posterior probability of RBP binding change	0	4.89661e-09	0	0.00128461
M052_0.6.pwm_prob	posterior probability of RBP binding change	0	2.66637e-53	0	0.19971
M053_0.6.pwm_prob	posterior probability of RBP binding change	-0.00738933	1.30607e-111	-0.00443402	1.52677e-15
M054_0.6.pwm_prob	posterior probability of RBP binding change	0.00097397	8.17809e-08	0.000560862	0.0779478
M055_0.6.pwm_prob	posterior probability of RBP binding change	0	0.00109649	0	0.0577839
M056_0.6.pwm_prob	posterior probability of RBP binding change	0	0.296152	0	0.289516
M060_0.6.pwm_prob	posterior probability of RBP binding change	0	3.77913e-28	0	0.0315999
M061_0.6.pwm_prob	posterior probability of RBP binding change	0	0.263545	0	0.174001
M062_0.6.pwm_prob	posterior probability of RBP binding change	0	4.35401e-20	0	0.82721
M065_0.6.pwm_prob	posterior probability of RBP binding change	-0.0138393	1.66526e-84	-0.00579073	7.70636e-08
M068_0.6.pwm_prob	posterior probability of RBP binding change	0	0.0026758	0	0.0976302
M069_0.6.pwm_prob	posterior probability of RBP binding change	0	0.625318	0	0.22753
M070_0.6.pwm_prob	posterior probability of RBP binding change	-0.0105625	8.09214e-116	-0.00181528	1.41189e-10
M071_0.6.pwm_prob	posterior probability of RBP binding change	0	0.192886	0	0.126422
M072_0.6.pwm_prob	posterior probability of RBP binding change	-0.177417	5.00647e-140	-0.0757088	4.25136e-09
M073_0.6.pwm_prob	posterior probability of RBP binding change	-0.0420681	2.31101e-13	-0.0028311	0.802902
M074_0.6.pwm_prob	posterior probability of RBP binding change	0	6.45718e-47	0	0.0341125
M075_0.6.pwm_prob	posterior probability of RBP binding change	0	8.32253e-50	0	0.000550839
M077_0.6.pwm_prob	posterior probability of RBP binding change	0	6.70907e-72	0	0.00119788
M078_0.6.pwm_prob	posterior probability of RBP binding change	0	8.96488e-82	0	0.000316292
M079_0.6.pwm_prob	posterior probability of RBP binding change	0.00374639	0.000147511	3.40375e-05	0.495899
M081_0.6.pwm_prob	posterior probability of RBP binding change	0	0.232019	0	0.0051152
M082_0.6.pwm_prob	posterior probability of RBP binding change	0	2.88426e-12	0	0.11268
M083_0.6.pwm_prob	posterior probability of RBP binding change	0	0.841225	0	0.560103
M085_0.6.pwm_prob	posterior probability of RBP binding change	0	1.15183e-26	0	0.18807
M086_0.6.pwm_prob	posterior probability of RBP binding change	0	4.07866e-56	0	1.07215e-05
M087_0.6.pwm_prob	posterior probability of RBP binding change	0	1.09168e-46	0	0.000246929
M088_0.6.pwm_prob	posterior probability of RBP binding change	0	2.62403e-22	0	0.501411
M089_0.6.pwm_prob	posterior probability of RBP binding change	0	0.249942	0	0.974512
M097_0.6.pwm_prob	posterior probability of RBP binding change	0	5.04419e-08	0	0.387172
M098_0.6.pwm_prob	posterior probability of RBP binding change	0	8.00496e-20	0	0.0936911
M099_0.6.pwm_prob	posterior probability of RBP binding change	0	5.59089e-33	0	1.05777e-06
M100_0.6.pwm_prob	posterior probability of RBP binding change	0	8.70023e-30	0	1.7731e-05
M101_0.6.pwm_prob	posterior probability of RBP binding change	-0.269253	6.51496e-50	-0.0629175	9.77031e-07
M102_0.6.pwm_prob	posterior probability of RBP binding change	0	1.86108e-51	0	0.00216114
M103_0.6.pwm_prob	posterior probability of RBP binding change	0	1.27433e-20	0	0.00396161
M104_0.6.pwm_prob	posterior probability of RBP binding change	0	4.15383e-15	0	0.00751642
M105_0.6.pwm_prob	posterior probability of RBP binding change	0	8.32063e-15	0	0.00909179
M106_0.6.pwm_prob	posterior probability of RBP binding change	0	6.19821e-69	0	1.0584e-06
M108_0.6.pwm_prob	posterior probability of RBP binding change	0.00503347	0.000207171	-0.000938988	0.954706
M109_0.6.pwm_prob	posterior probability of RBP binding change	0	0.000656518	0	0.474441
M111_0.6.pwm_prob	posterior probability of RBP binding change	0	0.000238289	0	0.0151002
M112_0.6.pwm_prob	posterior probability of RBP binding change	0.0774693	1.04264e-20	0.00141581	0.0921281
M113_0.6.pwm_prob	posterior probability of RBP binding change	0	0.0812843	0	0.783204
M117_0.6.pwm_prob	posterior probability of RBP binding change	0	0.163711	0	0.60259
M118_0.6.pwm_prob	posterior probability of RBP binding change	0	0.00204035	0	0.0901705
M120_0.6.pwm_prob	posterior probability of RBP binding change	0	1.15221e-15	0	0.02378
M121_0.6.pwm_prob	posterior probability of RBP binding change	0	7.48999e-05	0	0.0159749
M122_0.6.pwm_prob	posterior probability of RBP binding change	-0.966769	1.37088e-206	-0.486695	2.76568e-08
M124_0.6.pwm_prob	posterior probability of RBP binding change	0	2.18701e-14	0	0.0820736
M126_0.6.pwm_prob	posterior probability of RBP binding change	0	1.52164e-11	0	0.0104555
M127_0.6.pwm_prob	posterior probability of RBP binding change	0	2.56873e-06	0	0.0852885
M134_0.6.pwm_prob	posterior probability of RBP binding change	-0.0134163	1.05834e-15	-0.00195112	0.0791741
M136_0.6.pwm_prob	posterior probability of RBP binding change	0	0.331051	0	0.137346
M138_0.6.pwm_prob	posterior probability of RBP binding change	0	4.07278e-35	0	0.000368407
M140_0.6.pwm_prob	posterior probability of RBP binding change	-0.0144588	6.14458e-23	-0.025195	1.39077e-05
M141_0.6.pwm_prob	posterior probability of RBP binding change	-0.00299238	2.00994e-96	-0.000668724	1.57191e-08
M142_0.6.pwm_prob	posterior probability of RBP binding change	0	9.29122e-35	0	0.482608
M143_0.6.pwm_prob	posterior probability of RBP binding change	0	0.0175685	0	0.0860649
M144_0.6.pwm_prob	posterior probability of RBP binding change	0	2.23967e-18	0	0.436737
M145_0.6.pwm_prob	posterior probability of RBP binding change	-0.0235059	1.25758e-56	-0.0150602	2.75211e-06
M146_0.6.pwm_prob	posterior probability of RBP binding change	0	8.92686e-20	0	0.755047
M147_0.6.pwm_prob	posterior probability of RBP binding change	0	0.01958	0	0.189405
M148_0.6.pwm_prob	posterior probability of RBP binding change	0	1.06321e-30	0	0.0667208
M149_0.6.pwm_prob	posterior probability of RBP binding change	0	1.32413e-59	0	1.81162e-05
M150_0.6.pwm_prob	posterior probability of RBP binding change	0	1.42826e-40	0	0.00409249
M151_0.6.pwm_prob	posterior probability of RBP binding change	-0.000803466	1.16344e-29	-0.000647027	7.38571e-05
M152_0.6.pwm_prob	posterior probability of RBP binding change	0	2.84199e-18	0	0.0838351
M153_0.6.pwm_prob	posterior probability of RBP binding change	-0.00297087	7.05596e-12	-0.00651568	2.16288e-06
M154_0.6.pwm_prob	posterior probability of RBP binding change	-0.00369434	9.17405e-85	-0.000922508	4.89684e-08
M155_0.6.pwm_prob	posterior probability of RBP binding change	0.00296142	0.484371	0.0001755	0.623863
M156_0.6.pwm_prob	posterior probability of RBP binding change	0	6.73682e-40	0	0.000239427
M157_0.6.pwm_prob	posterior probability of RBP binding change	-0.00348117	5.67481e-07	0	0.858946
M158_0.6.pwm_prob	posterior probability of RBP binding change	0	6.60589e-39	0	0.00021565
M159_0.6.pwm_prob	posterior probability of RBP binding change	0	0.858481	0	0.215475
M160_0.6.pwm_prob	posterior probability of RBP binding change	0	4.65224e-26	0	0.235774
M161_0.6.pwm_prob	posterior probability of RBP binding change	0	5.87764e-15	0	0.418638
M162_0.6.pwm_prob	posterior probability of RBP binding change	0	8.17163e-87	0	0.0178785
M163_0.6.pwm_prob	posterior probability of RBP binding change	0.0163894	0.0122691	0.0412664	0.0346207
M164_0.6.pwm_prob	posterior probability of RBP binding change	0	4.5356e-12	0	0.59979
M167_0.6.pwm_prob	posterior probability of RBP binding change	-0.237438	5.72581e-202	-0.0828529	1.8523e-22
M168_0.6.pwm_prob	posterior probability of RBP binding change	-0.934829	2.55946e-58	-0.504869	4.98117e-06
M169_0.6.pwm_prob	posterior probability of RBP binding change	0	0.417392	0	0.100065
M170_0.6.pwm_prob	posterior probability of RBP binding change	0	1.07379e-48	0	0.33242
M175_0.6.pwm_prob	posterior probability of RBP binding change	0	5.41756e-56	0	0.419897
M176_0.6.pwm_prob	posterior probability of RBP binding change	0	6.27468e-51	0	0.657978
M177_0.6.pwm_prob	posterior probability of RBP binding change	0	1.67056e-84	0	5.14964e-06
M178_0.6.pwm_prob	posterior probability of RBP binding change	-0.0123973	5.21158e-43	-0.00148309	0.0150423
M188_0.6.pwm_prob	posterior probability of RBP binding change	0.0358004	6.25731e-127	0.00452041	7.14953e-07
M195_0.6.pwm_prob	posterior probability of RBP binding change	0	0.00330325	0	0.129093
M201_0.6.pwm_prob	posterior probability of RBP binding change	0	2.29505e-15	0	0.00196893
M205_0.6.pwm_prob	posterior probability of RBP binding change	0	4.14454e-07	0	0.131601
M207_0.6.pwm_prob	posterior probability of RBP binding change	0.130334	1.93673e-129	0.0351163	2.7389e-09
M209_0.6.pwm_prob	posterior probability of RBP binding change	-0.02102	7.09608e-51	-0.0113917	0.00291313
M210_0.6.pwm_prob	posterior probability of RBP binding change	-0.214228	2.20965e-159	-0.120889	1.24626e-17
M211_0.6.pwm_prob	posterior probability of RBP binding change	0.0889239	6.53233e-94	0.029532	6.9443e-08
M227_0.6.pwm_prob	posterior probability of RBP binding change	0.0772776	1.90929e-126	0.00502171	2.60873e-10
M228_0.6.pwm_prob	posterior probability of RBP binding change	0.127744	6.88909e-98	0.0330109	3.05067e-12
M229_0.6.pwm_prob	posterior probability of RBP binding change	0	6.75795e-05	0	0.611241
M231_0.6.pwm_prob	posterior probability of RBP binding change	0	0.000221279	0	0.640606
M232_0.6.pwm_prob	posterior probability of RBP binding change	0.00734981	1.38928e-36	0	0.000767683
M233_0.6.pwm_prob	posterior probability of RBP binding change	0	0.00102791	0	0.187771
M234_0.6.pwm_prob	posterior probability of RBP binding change	0	5.27329e-26	0	0.737032
M235_0.6.pwm_prob	posterior probability of RBP binding change	-0.00308645	2.78702e-47	0	0.088085
M236_0.6.pwm_prob	posterior probability of RBP binding change	-0.00499636	1.21504e-42	0	0.566013
M237_0.6.pwm_prob	posterior probability of RBP binding change	0	0.0615341	0	0.121905
M238_0.6.pwm_prob	posterior probability of RBP binding change	-0.000980127	1.24396e-28	0	0.617647
M240_0.6.pwm_prob	posterior probability of RBP binding change	-0.00101739	9.77355e-68	0	0.0269257
M242_0.6.pwm_prob	posterior probability of RBP binding change	0	2.38994e-17	0	0.199813
M243_0.6.pwm_prob	posterior probability of RBP binding change	0	1.93189e-54	0	0.464184
M244_0.6.pwm_prob	posterior probability of RBP binding change	0	1.388e-29	0	4.08416e-07
Note: Colors of feature names indicate the categories, default color - splicing, red - protein structural, blue - conservation
